# Supplementary material for: Computational Analyses of YY1 and Its Target RKIP Reveal Their Diagnostic and Prognostic Roles in Lung Cancer
Source: Cancers (Basel). 2022 Feb 12;14(4):922. doi: 10.3390/cancers14040922 (PMC8869872; doi:10.3390/cancers14040922)
Supplement: Supplementary file 1 [file cancers-14-00922-s001.zip]

Archive with 1 entries (1 files):
- cancers-1482174-supplementary.pdf
